# Supplementary material for: The Influence of Community Feeders and Commercial Food Outlets on the Spatial Distribution of Free-Roaming Dogs—A Photographic Capture and Recapture Study
Source: Animals (Basel). 2023 Feb 24;13(5):824. doi: 10.3390/ani13050824 (PMC10000244; doi:10.3390/ani13050824)
Supplement: Supplementary file 1 [file animals-13-00824-s001.zip]

Archive with 2 entries (2 files):
- Data bank.xlsx
- Material Supplementar - Figures S1 and S2 tabela removida.pdf
