# Supplementary material for: The Influence of Community Feeders and Commercial Food Outlets on the Spatial Distribution of Free-Roaming Dogs—A Photographic Capture and Recapture Study
Source: Animals (Basel). 2023 Feb 24;13(5):824. doi: 10.3390/ani13050824 (PMC10000244; doi:10.3390/ani13050824)
Supplement: Supplementary file 1 [file animals-13-00824-s001.zip › Data bank.xlsx]

## Sheet: Cães
ID	Historia	Sexo	Capturas	ID's nas capturas	Campanha 1	Campanha 2	Campanha 3	Campanha 4	Campanha 5
1623644	1	M	1	x-x-x-x-1623644	x	x	x	x	510058 / 7776147
1653650	1	M	1	x-x-x-x-1653650	x	x	x	x	510032 / 7776455
1753671	1	M	1	x-x-x-x-1753671	x	x	x	x	509706 / 7776572
1313577	1	M	10	x-x-x-x-1313577	x	x	x	x	510016 / 7775902
1363588	1	M	10	x-x-x-x-1363588	x	x	x	x	509859 / 7776077
1383593	1	M	10	x-x-x-x-1383593	x	x	x	x	509892 / 7775976
1423602	1	F	10	x-x-x-x-1423602	x	x	x	x	509800 / 7776778
1473612	1	F	10	x-x-x-x-1473612	x	x	x	x	509852 / 7776546
1503619	1	M	10	x-x-x-x-1503619	x	x	x	x	510303 / 7776364
1023517	1	F	100	x-x-x-x-1023517	x	x	x	x	509626 / 7775993
1033519	1	M	100	x-x-x-x-1033519	x	x	x	x	509730 / 7776062
1093533	1	M	100	x-x-x-x-1093533	x	x	x	x	509995 / 7776207
1133541	1	M	100	x-x-x-x-1133541	x	x	x	x	509930 / 7776645
1183551	1	F	100	x-x-x-x-1183551	x	x	x	x	509717 / 7776562
1193553	1	F	100	x-x-x-x-1193553	x	x	x	x	509780 / 7776374
1233561	1	F	100	x-x-x-x-1233561	x	x	x	x	510371 / 7776401
1083531	1	F	101	x-x-x-x-1083531	x	x	x	x	509995 / 7776207 - 509992 / 7776563
1203555	1		101	x-x-x-x-1203555	x	x	x	x	509780 / 7776354 - 510080 / 7776312
1223559	1	M	100	x-x-x-x-1223559	x	x	x	x	510235 / 7776336
1113537	1	M	110	x-x-x-x-1113537	x	x	x	x	509953 / 7776193 - 509768 / 7776376
1173549	1	F	111	x-x-x-x-1173549	x	x	x	x	509849 / 7776578 - 509843 / 7776565 - 509844 / 7776556
1273569	1	M	111	x-x-x-x-1273569	x	x	x	x	510265 / 7776279 - 510212 / 7776376 - 510217 / 7776331
1583636	1	F	1	x-x-x-x-1583636	x	x	x	x	509663 / 7775699
1923080	10	F	1000	x-x-x-1923080-x	x	x	x	509824 / 7776630	x
1973090	10	F	1000	x-x-x-1973090-x	x	x	x	509851 / 7776544	x
11013100	10	F	1000	x-x-x-11013100-x	x	x	x	509466 / 7776519	x
11053108	10	M	1000	x-x-x-11053108-x	x	x	x	510296 / 7776366	x
11063110	10	F	1000	x-x-x-11063110-x	x	x	x	510296 / 7776366	x
11073112	10	F	1000	x-x-x-11073112-x	x	x	x	510296 / 7776366	x
1482881	10	M	10000	x-x-x-1482881-x	x	x	x	509843 / 7776557	x
1572999	10	M	10000	x-x-x-1572999-x	x	x	x	509565 / 7776530	x
1623010	10	M	10000	x-x-x-1623010-x	x	x	x	510295 / 7776310	x
1643015	10	M	10000	x-x-x-1643015-x	x	x	x	510211 / 7776207	x
1693025	10	F	10000	x-x-x-1693025-x	x	x	x	510532 / 7776293	x
1703028	10	M	10000	x-x-x-1703028-x	x	x	x	510291 / 7776108	x
1773045	10	F	10000	x-x-x-1773045-x	x	x	x	510094 / 7775997	x
1452975	10	M	11000	x-x-x-1452975-x	x	x	x	509676 / 7776722 - 509773 / 7776755	x
1492883	10	M	11000	x-x-x-1492883-x	x	x	x	509843 / 7776557 - 509824 / 7776630	x
1542993	10	M	11000	x-x-x-1542993-x	x	x	x	509843 / 7776557 - 509842 / 7776555	x
1032878	10	M	100000	x-x-x-1032878-x	x	x	x	509798 / 7775761	x
1102895	10	F	100000	x-x-x-1102895-x	x	x	x	509954 / 7776063	x
1192913	10	F	100000	x-x-x-1192913-x	x	x	x	509792 / 7776777	x
1202915	10	F	100000	x-x-x-1202915-x	x	x	x	509792 / 7776777	x
1342948	10	M	100000	x-x-x-1342948-x	x	x	x	510248 / 7776117	x
1362953	10	M	100000	x-x-x-1362953-x	x	x	x	511261 / 7776160	x
1382958	10	F	100000	x-x-x-1382958-x	x	x	x	511336 / 7775904	x
1022875	10	F	101000	x-x-x-1022875-x	x	x	x	509762 / 7775868 - 509759 / 7775866	x
1132901	10		110000	x-x-x-1132901-x	x	x	x	510118 / 7775980 - 510005 / 7776253	x
1222920	10	M	110000	x-x-x-1222920-x	x	x	x	509838 / 7776583 - 509843 / 7776557	x
1522989	10	F	11000	x-x-x-1522989-x	x	x	x	509843 / 7776557 - 509824 / 7776630	x
1012872	10	M	101000	x-x-x-1012872-x	x	x	x	509628 / 7775989 - 510260 / 7776001	x
1182911	10	M	101000	x-x-x-1182911-x	x	x	x	509792 / 7776777 - 509773 / 7776755	x
1152905	10	F	100000	x-x-x-1152905-x	x	x	x	510025 / 7776428	x
1172909	10	M	100000	x-x-x-1172909-x	x	x	x	509792 / 7776777	x
1042881	10	F	101000	x-x-x-1042881-x	x	x	x	509798 / 7775761 - 509701 / 7775707	x
1562997	10	F	10000	x-x-x-1562997-x	x	x	x	509786 / 7776484	x
1412966	11	M	10010	x-x-x-1412966-1393596	x	x	x	510043 / 7776004	510074 / 7775970
1663019	11	M	10110	x-x-x-1663019-1243563	x	x	x	510500 / 7776287	510509 / 7776376 - 510504 / 7776359
1092892	11	M	101010	x-x-x-1092892-1323580	x	x	x	509905 / 7776072 - 509951 / 7776069	509845 / 7776088
1462977	11	F	10011	x-x-x-1462977-1443605	x	x	x	509676 / 7776722	509796 / 7776706 - 509992 / 7776563
1472979	11	M	11010	x-x-x-1472979-1343584	x	x	x	509669 / 7776664 - 509818 / 7776706	509901 / 7776230
1352950	11	M	100111	x-x-x-1352950-1283571	x	x	x	511267 / 7776164	511244 / 7776172 - 511212 / 7776176 - 511259 / 7776179
1212918	11	M	100111	x-x-x-1212918-1163547	x	x	x	509838 / 7776583	509849 / 7776578 - 509843 / 7776565 - 509844 / 7776556
1232923	11	F	111001	x-x-x-1232923-1693661	x	x	x	509898 / 7776583 - 509843 / 7776557 - 509824 / 7776630	509828 / 7776606
1952459	100	M	1000000	x-x-1952459-x-x	x	x	509783 / 7775838	x	x
1962461	100	M	1000000	x-x-1962461-x-x	x	x	509907 / 7776229	x	x
11072485	100		1000000	x-x-11072485-x-x	x	x	510076 / 7776089	x	x
11142500	100	F	1000000	x-x-11142500-x-x	x	x	509792 / 7776751	x	x
11152502	100		1000000	x-x-11152502-x-x	x	x	509792 / 7776751	x	x
11202513	100	M	1000000	x-x-11202513-x-x	x	x	509776 / 7776261	x	x
11242523	100	F	1000000	x-x-11242523-x-x	x	x	510183 / 7776176	x	x
11252525	100	M	1000000	x-x-11252525-x-x	x	x	510423 / 7776272	x	x
11262528	100	F	1000000	x-x-11262528-x-x	x	x	511006 / 7776103	x	x
1502347	100	M	10000000	x-x-1502347-x-x	x	x	509968 / 7776249	x	x
1662386	100	F	10000000	x-x-1662386-x-x-x	x	x	510095 / 7776062	x	x
1732405	100	M	10000000	x-x-1732405-x-x	x	x	509790 / 7776760	x	x
1742408	100	M	10000000	x-x-1742408-x-x	x	x	509790 / 7776760	x	x
1792421	100	F	10000000	x-x-1792421-x-x	x	x	509578 / 7776521	x	x
1892445	100	F	10000000	x-x-1892445-x-x	x	x	510528 / 7776250	x	x
1542356	100	M	11000000	x-x-1542356-x-x	x	x	509965 / 7776068 - 509921 / 7776052	x	x
1692397	100	M	11000000	x-x-1692397-x-x	x	x	509790 / 7776760 - 509892 / 7776767	x	x
1042236	100	M	100000000	x-x-1042236-x-x	x	x	510067 / 7775824	x	x
1082245	100	M	100000000	x-x-1082245-x-x	x	x	509898 / 7775978	x	x
1032234	100	M	100000000	x-x-1032234-x-x	x	x	509738 / 7775952	x	x
1182267	100	M	100000000	x-x-1182267-x-x	x	x	509921 / 7775985	x	x
1192267	100	M	100000000	x-x-1192267	x	x	509921 / 7775985	x	x
1242279	100	M	100000000	x-x-1242279-x-x	x	x	510007 / 7776526	x	x
1312295	100	F	100000000	x-x-1312295-x-x	x	x	509561 / 7776606	x	x
1332302	100	M	100000000	x-x-1332302-x-x	x	x	509550 / 7776517	x	x
1402321	100	M	100000000	x-x-1402321-x-x	x	x	510407 / 7776248	x	x
1412323	100	F	100000000	x-x-1412323-x-x	x	x	510407 / 7776248	x	x
1432330	100	F	100000000	x-x-1432330-x-x	x	x	510981 / 7776163	x	x
1152262	100	M	111000000	x-x-1152262-x-x	x	x	509989 / 7776044 - 509954 / 7776044 - 509998 / 7776026	x	x
1712401	100	M	11000000	x-x-1712401-x-x	x	x	509790 / 7776760 - 509892 / 7776767	x	x
1292292	100	F	110000000	x-x-1292292-x-x	x	x	509886 / 7776444 - 509898 / 7776470	x	x
1052238	100	F	101000000	x-x-1052238-x-x	x	x	510067 / 7775824 - 510160 / 7775878	x	x
1072242	100	M	110000000	x-x-1072242-x-x	x	x	509906 / 7775951 - 509897 / 7775973	x	x
1472339	100	M	100000000	x-x-1472339-x-x	x	x	511108 / 7775885	x	x
11172507	100	F	1000000	x-x-11172507-x-x	x	x	509842 / 7776503	x	x
11052480	101	M	1000100	x-x-11052480-x-1053524	x	x	509909 / 7775993	x	509861 / 7775770
11132498	101	M	1000001	x-x-11132498-x-1683657	x	x	509798 / 7776751	x	509992 / 7776563
11282532	101	M	1000010	x-x-11282532-x-1533625	x	x	510898 / 7776220	x	510880 / 7776188
11292534	101	M	1000010	x-x-11292534-x-1553630	x	x	511084 / 7776195	x	510059 / 7776227
1902449	101	M	11000010	x-x-1902449-x-1543627	x	x	510902 / 7776215 - 510898 / 7776220	x	510880 / 7776188
1722403	110	M	10010000	x-x-1722403-1442973-x	x	x	509790 / 7776760	509742 / 7776745	x
1922453	110	F	10010000	x-x-1922453-1733036-x	x	x	511075 / 7776046	511207 / 7776135	x
1462337	110	F	100010000	x-x-1462337-1753041-x	x	x	511072 / 7776052	511207 / 7776135	x
1622377	110	M	10101000	x-x-1622377-1122899-x-x	x	x	509900 / 7775988	509902 / 7775994 - 509951 / 7776069	x
1392319	110	F	100111000	x-x-1392319-1332946-x	x	x	510190 / 7776177	510357 / 7776286 - 510173 / 7776170 - 510117 / 7776215	x
1452335	110	F	110010000	x-x-1452335-1743039-x	x	x	511072 / 7776052 - 511075 / 7776046	511207 / 7776135	x
1842435	111	M	11110001	x-x-1842435-1302939-1793680	x	x	510450 / 7776417 - 510494 / 7776344	510355 / 7776398 - 510478 / 7776392	510479 / 7776388
1372314	111	F	111101100	x-x-1372314-1322943-1263567	x	x	510520 / 7776370 - 510534 / 7776372 - 510507 / 7776349	510438 / 7776401 - 510392 / 7776381	510533 / 7776374
1781002	1000	F	1000000000	x-1781002-x-x-x	x	509686 / 7776019	x	x	x
1791004	1000	M	1000000000	x-1791004-x-x-x	x	509686 / 7776019	x	x	x
1811009	1000	M	1000000000	x-1811009-x-x-x	x	509908 / 7775937	x	x	x
1851017	1000		1000000000	x-1851017-x-x-x	x	509985 / 7776012	x	x	x
1871021	1000	M	1000000000	x-1871021-x-x-x	x	510034 / 7775969	x	x	x
1881023	1000	M	1000000000	x-1881023-x-x-x	x	510107 / 7775850	x	x	x
1901025	1000	M	1000000000	x-1901025-x-x-x	x	510077 / 7776165	x	x	x
1991049	1000	M	1000000000	x-1991049-x-x-z	x	509863 / 7776507	x	x	x
11011053	1000	F	1000000000	x-11011053-x-x-x	x	509449 / 7776562	x	x	x
11031057	1000	F	1000000000	x-11031057-x-x-x	x	509547 / 7776521	x	x	x
11091073	1000	M	1000000000	x-11091073-x-x-x	x	510472 / 7776374	x	x	x
11131081	1000	M	1000000000	x-11131081-x-x-x	x	511020 / 7775917	x	x	x
11141083	1000	M	1000000000	x-11141083-x-x-x	x	511258 / 7776015	x	x	x
1420920	1000	F	10000000000	x-1420920-x-x-x	x	510039 / 7775806	x	x	x
1430922	1000	M	10000000000	x-1430922-x-x-x	x	509890 / 7775960	x	x	x
1480936	1000	M	10000000000	x-1480936-x-x-x	x	510061 / 7776006	x	x	x
1490939	1000	M	10000000000	x-1490939-x-x-x	x	510077 / 7775850	x	x	x
1510944	1000	M	10000000000	x-1510944-x-x-x	x	510099 / 7776284	x	x	x
1590962	1000	F	10000000000	x-1590962-x-x-x	x	510096 / 7776521	x	x	x
1650976	1000	M	10000000000	x-1650976-x-x-x	x	509806 / 7776437	x	x	x
1670978	1000	M	10000000000	x-1670978	x	509806 / 7776437	x	x	x
1700985	1000	M	10000000000	x-1700985-x-x-x	x	509480 / 7776484	x	x	x
1740993	1000	M	10000000000	x-1740993-x-x-x	x	510384 / 7776230	x	x	x
1750996	1000	M	10000000000	x-1750996-x-x-x	x	510384 / 7776230	x	x	x
1690985	1000	F	11000000000	x-1690985-x-x-x	x	509480 / 7776484 - 509462 / 7776561	x	x	x
1030837	1000	M	100000000000	x-1030837-x-x-x	x	510058 / 7775903	x	x	x
1070848	1000	M	100000000000	x-1070848-x-x-x	x	509949 / 7776244	x	x	x
1100855	1000	M	100000000000	x-1100855-x-x-x	x	509941 / 7776196	x	x	x
1110858	1000	M	100000000000	x-1110858-x-x-x	x	509876 / 7776117	x	x	x
1270888	1000	F	100000000000	x-1270888-x-x-x	x	509775 / 7776753	x	x	x
1290892	1000	F	100000000000	x-1290892-x-x-x	x	509775 / 7776753	x	x	x
1350905	1000	F	100000000000	x-1350905-x-x-x	x	510132 / 7776314	x	x	x
1360907	1000	M	100000000000	x-1360907-x-x-x	x	510939 / 7776009	x	x	x
1130864	1000	M	101000000000	x-1130864-x-x-x	x	510082 / 7775914 - 510047 / 7775992	x	x	x
1240882	1000	M	110000000000	x-1240882-x-x-x	x	509812 / 7776770 - 509590 / 7776872	x	x	x
1050843	1000	F	110000000000	x-1050843-x-x-x	x	509947 / 7775923 - 509857 / 7776103	x	x	x
1140867	1000	M	100000000000	x-1140867-x-x-x	x	510277 / 7775957	x	x	x
1320898	1000	F	110000000000	x-1320898-x-x-x	x	509723 / 7776515 - 519896 / 7776558	x	x	x
1981047	1000	M	100000000000	x-1981047-x-x-x	x	509856 / 7776539	x	x	x
1440924	1000	M	100000000000	x-1440924-x-x-x	x	509857 / 7776103	x	x	x
1200870	1000	M	100000000000	x-1200870-x-x-x	x	510160 / 7776136	x	x	x
1210870	1000	M	100000000000	x-1210870-x-x-x	x	510160 / 7776136	x	x	x
1220870	1000	M	100000000000	x-1220870-x-x-x	x	510160 / 7776136	x	x	x
1180870	1000	M	100000000000	x-1180870-x-x-x	x	510160 / 7776136 - 510973 / 7775939	x	x	x
1080850	1000	M	100000000000	x-1080850-x-x-x	x	509949 / 7776244	x	x	x
1921035	1001	F	1000000010	x-1921035-x-x-1403598	x	509900 / 7776725	x	x	509910 / 7776727
1380911	1001	F	100000000001	x-1380911-x-x-1833690	x	511184 / 7776165	x	x	511243 / 7776105
1250884	1001	M	111000000010	x-1250884-x-x-1433603	x	509759 / 7776768 - 509590 / 7776872 - 509840 / 7776593	x	x	509800 / 7776778
11081070	1010	M	1000010000	x-11081070-x-1653017-x	x	510470 / 7776402	x	510500 / 7776287	x
1710987	1010	M	10000100000	x-1710987-x-1262929-x	x	509622 / 7776406	x	509614 / 7776471	x
1330900	1010	F	100000001000	x-1330900-x-11023102-x	x	509529 / 7776503	x	509569 / 7776526	x
1400916	1010	M	100000010000	x-1400916-x-1763043-x	x	511167 / 7775941	x	511207 / 7776135	x
1370909	1010	M	110000010000	x-1370909-x-1723033-x	x	511142 / 7776153 - 511083 / 7776161	x	511181 / 7776168	x
1170870	1010	M	110000100000	x-1170870-x-1052884-x	x	510160 / 7776136 - 510042 / 7776416	x	509798 / 7775761	x
11101075	1100	F	1100000000	x-11101075-1422327-x-x	x	510444 / 7775808	510708 / 7775938	x	x
1540950	1100	M	10010000000	x-1540950-1562361-x-x	x	510042 / 7776416	510065 / 7776036	x	x
1570956	1100	M	10100000000	x-1570956-1222275-x-x	x	510042 / 7776416	510014 / 7776451	x	x
1680982	1100	M	10010000000	x-1680982-1812428-x-x-x	x	509806 / 7776437	509788 / 7776299	x	x
11051061	1100	M	1011000000	x-11051061-1862437-x-x	x	510184 / 7776351	510450 / 7776417 - 510179 / 7776128	x	x
1720989	1100	F	10111000000	x-1720989-1342307-x-x	x	506622 / 7776406	509599 / 7776358 - 509593 / 7776482 - 509629 / 7776383	x	x
1730991	1100		10110000000	x-1730991-1362312-x-x	x	510335 / 7776390	510321 / 7776367 - 510327 / 7776383	x	x
1260886	1100	M	111010000000	x-1260886-1702399-x-x	x	519759 / 7776768 - 509775 / 7776764 - 509856 / 7776539	509790 / 7776760	x	x
1310896	1100	M	111101000000	x-1310896-1352309-x-x	x	509873 / 7776465 - 509806 / 7776437 - 509844 / 7776463	509599 / 7776358 - 509780 / 7776457	x	x
11061065	1101	M	1010000001	x-11061065-1822430-x-1803682	x	510184 / 7776351	510128 / 7776348	x	510306 / 7776298
1500941	1110	M	10100001000	x-1500941-1202270-1863066-x	x	510247 / 7775967	510256 / 7775994	510108 / 7776066	x
11071068	1111	M	1010111101	x-11071068-1512349-1292936-1213557	x	510184 / 7776351	509968 / 7776249	509856 / 7776104 - 510109 / 7776301 - 510220 / 7776342	510235 / 7776336 - 510061 / 7775816
1880455	10000	F	1000000000000	1880455-x-x-x-x	509967 / 7776207	x	x	x	x
1915150	10000	M	1000000000000	1915150-x-x-x-x	509061 / 7776136	x	x	x	x
1935544	10000	M	1000000000000	1935544-x-x-x-x	509991 / 7776030	x	x	x	x
1940945	10000	F	1000000000000	1940945-x-x-x-x	509711 / 7775722	x	x	x	x
11020468	10000	M	1000000000000	11020468-x-x-x-x	509542 / 7776517	x	x	x	x
11030470	10000	M	1000000000000	11030470-x-x-x-x	509542 / 7776517	x	x	x	x
11160472	10000	M	1000000000000	11160472-x-x-x-x	509542 / 7776517	x	x	x	x
11040474	10000	M	1000000000000	11040474-x-x-x-x	509542 / 7776517	x	x	x	x
1450331	10000	F	10000000000000	1450331-x-x-x-x	509592 / 7776040	x	x	x	x
1500347	10000	F	10000000000000	1500347-x-x-x-x	509920 / 7775899	x	x	x	x
1610386	10000	F	10000000000000	1610386-x-x-x-x	509858 / 7776570	x	x	x	x
1730418	10000	F	10000000000000	1730418-x-x-x-x	510265 / 7776379	x	x	x	x
1720416	10000	M	11000000000000	1720416-x-x-x-x	510216 / 7776361 - 510221 / 7776334	x	x	x	x
1740420	10000	F	11000000000000	1740420-x-x-x-x	510382 / 7776418 - 510411 / 7776390	x	x	x	x
1120241	10000	F	100000000000000	1120241-x-x-x-x	510083 / 7775915	x	x	x	x
1160252	10000	M	100000000000000	1160252-x-x-x-x	510202 / 7776003	x	x	x	x
1190260	10000	F	100000000000000	1190260-x-x-x-x	507896 / 7776763	x	x	x	x
1240274	10000	M	100000000000000	1240274-x-x-x-x	509888 / 7776465	x	x	x	x
1330296	10000	F	100000000000000	1330296-x-x-x-x	510395 / 7776398	x	x	x	x
1350302	10000	M	100000000000000	1350302-x-x-x-x	510220 / 7776170	x	x	x	x
1360304	10000	F	100000000000000	1360304-x-x-x-x	510220 / 7776170	x	x	x	x
1380309	10000	F	100000000000000	1380309-x-x-x-x	510568 / 7776128	x	x	x	x
1100235	10000	M	101000000000000	1100235-x-x-x-x	509902 / 7775957 - 510020 / 7775942	x	x	x	x
1270282	10000	F	101000000000000	1270282-x-x-x-x	509468 / 7776568 - 509542 / 7776517	x	x	x	x
1170255	10000	M	110000000000000	1170255-x-x-x-x	510241 / 7776038 - 510233 / 7776336	x	x	x	x
1010204	10000	F	111000000000000	1010204-x-x-x-x	509923 / 7775982 - 509812 / 7776110 - 509605 / 7775995	x	x	x	x
1110238	10000	F	111000000000000	1110238-x-x-x-x	510054 / 7775957 - 509897 / 7775969 - 510043 / 7775943	x	x	x	x
1950926	10000	M	1000000000000	1950926-x-x-x-x	509908 / 7775939	x	x	x	x
1750422	10000	M	10000000000000	1750422-x-x-x-x	510512 / 7776363	x	x	x	x
1030211	10000	F	101000000000000	1030211-x-x-x-x	509781 / 7775991 - 509744 / 7776042	x	x	x	x
1430323	10000	F	101000000000000	1430323-x-x-x-x	510992 / 7775920 - 511291 / 7775965	x	x	x	x
1800439	10000	M	100000000000000	1800439-x-x-x-x	509744 / 7776042	x	x	x	x
1981920	10000	M	100000000000000	1981920-x-x-x-x	510101 / 7776141	x	x	x	x
11120493	10000	F	100000000000000	11120493-x-x-x-x	510532 / 7776255	x	x	x	x
1310291	10000	M	100000000000000	1310291-x-x-x-x	510019 / 7776434	x	x	x	x
1410317	10001	M	101000000000001	1410317-x-x-x-1813684	510237 / 7776116 - 511128 / 7776167	x	x	x	511123 / 7776146
1420320	10001	F	101000000000001	1420320-x-x-x-1853694	510992 / 7775920 - 511208 / 7775971	x	x	x	511256 / 7776008
1904499	10001	M	1000000000101	1904499-x-x-x-1013515	509853 / 7776157	x	x	x	509626 / 7775993 - 509859 / 7776099
1410317	10001	M	101000000000001	1410317-x-x-x-1813684	510237 / 7776116 - 511128 / 7776167	x	x	x	511123 / 7776146
1660397	10001	F	10000000000001	1660397-x-x-x-1763674	509760 / 7776443	x	x	x	509604 / 7776429
1020208	10001	M	111000000000100	1020208-x-x-x-1073529	509781 / 7775991 - 509760 / 7776069 - 509744 / 7776042	x	x	x	509920 / 7775912
1390310	10010	M	100000000010000	1390310-x-x-1683023-x	510568 / 7776128	x	x	510532 / 7776293	x
1650395	10010	F	10000000100000	1650395-x-x-1272932-x	509760 / 7776443	x	x	509614 / 7776471	x
1680405	10010	F	11000000100000	1680405-x-x-1282934-x	509584 / 7776516 - 509542 / 7776517	x	x	509542 / 7776517	x
1470339	10100	F	11000100000000	1470339-x-1022232-x-x	509816 / 7776112 - 509779 / 7776080	x	509751 / 7776083	x	x
1370306	10100	F	100000010000000	1370306-x-1882442-x-x	510259 / 7776191	x	510521 / 7776269	x	x
1060223	10100	M	111000111000000	1060223-x-1092247-x-x	509922 / 7776190 - 509895 / 7776031 - 509853 / 7776157	x	509829 / 7776160 - 509858 / 7776168 - 509857 / 7776161	x	x
1300289	10100	M	100000101000000	1300289-x-1232277-x-x	510019 / 7776434	x	510014 / 7776451 - 510025 / 7776474	x	x
1530358	10100	M	10000110000000	1530358-x-1062240-x-x	509990 / 7776299	x	509906 / 7775951 - 509980 / 7775975	x	x
11010465	10100	M	1000100000000	11010465-x-1272288-x-x	509816 / 7776641	x	509827 / 7776615	x	x
1700411	10100	M	100000100000000	1700411-x-1322298-x-x-x	509620 / 7776457	x	509561 / 7776606	x	x
1090232	10100	M	100000111000000	1090232-x-1172264-x-x	509869 / 7776165	x	509989 / 7776044 - 509954 / 7776044 - 509998 / 7776026	x	x
1130244	10100	F	100000010000000	1130244-x-1652384-x-x	510086 / 7775932	x	510149 / 7775882	x	x
1080229	10100	M	101000111000000	1080229-x-1162264-x-x	509861 / 7776165 - 509882 / 7776003	x	509989 / 7776044 - 509954 / 7776044 - 509998 / 7776026	x	x
1400314	10101	M	100000100000010	1400314-x-1212273-x-1523623	510258 / 7776128	x	510207 / 7776103	x	510209 / 7776094
1140247	10110	F	100000010100000	1140247-x-1642382-1142903-x	510220 / 7775920	x	510149 / 7775882	510222 / 7775909	x
1280284	10110	M	110000010100000	1280284-x-1782419-11033004-x	509592 / 7776453 - 509620 / 7776457	x	509482 / 7776554	509569 / 7776526	x
1250277	10110	F	100000010110000	1250277-x-1782417-1252927-x	509725 / 7776506	x	509482 / 7776554	509501 / 7776567 - 509786 / 7776484	x
1210265	10111	F	110000110111001	1210265-x-1762412-1242925-1743669	509796 / 7776695 - 509871 / 7776486	x	509898 / 7776470 - 509842 / 7776503	509872 / 7776479 - 509843 / 7776557 - 509842 / 7776555	509869 / 7776484
11110490	11000	M	1010000000000	11110490-1520946-x-x-x	510553 / 7776378	510092 / 7776271	x	x	x
1760424	11000	M	10001000000000	1760424-11111077-x-x-x	510401 / 7775970	510826 / 7775951	x	x	x
1040217	11000	M	100110000000000	1040217-1060845-x-x-x	509852 / 7776117	509853 / 7776223 - 509903 / 7776230	x	x	x
1230270	11000	F	110100000000000	1230270-1300894-x-x-x	509796 / 7776695 - 509871 / 7776486	509887 / 7776950	x	x	x
1560371	11000	M	10001000000000	1560371-1831013-x-x-x	510072 / 7776147	510020 / 7776094	x	x	x
1780434	11000	F	10001000000000	1780434-11121079-x-x-x	511249 / 7776116	510973 / 7775939	x	x	x
11070481	11000	F	1010000000000	11070481-1580959-x-x-x	509254 / 7775700	510096 / 7776521	x	x	x
1590379	11000	M	10100000000000	1590379-1190870-x-x-x	509825 / 7776625	510160 / 7776136	x	x	x
1790436	11000	M	11001000000000	1790436-11151085-x-x-x	511291 / 7775967 - 510532 / 7776255	511300 / 7775951	x	x	x
1290287	11000	M	111001000000000	1290287-1891028-x-x-x	509592 / 7776453 - 509620 / 7776457 - 510101 / 7776141	510104 / 7776211	x	x	x
1340300	11000	M	100110000000000	1340300-1150870-x-x-x	510445 / 7776415	510160 / 7776136 - 510042 / 7776416	x	x	x
1440327	11100	F	100001100000000	1440327-11161089-1482342-x-x	511296 / 7775938	511300 / 7775951	511292 / 7775947	x	x
1220268	11100	M	110100100000000	1220268-1340902-1132258-x-x	509796 / 7776695 - 509871 / 7776486	509720 / 7776508	509989 / 7776044	x	x
1860451	11100	M	1100100000000	1860451-1080850-1102249-x-x	509956 / 7776245	509949 / 7776244	509830 / 7776163	x	x
1260279	11100	F	110010110000000	1260279-1620968-1302294-x-x	509725 / 7776506 - 509482 / 7776551	509775 / 7776764	509561 / 7776606 - 509876 / 7776789	x	x
1200263	11101	F	110001110000110	1200263-1951041-1262284-x-1153545	509886 / 7776788 - 509800 / 7776688	509782 / 7776753	509799 / 7776695 - 509876 / 7776789	x	509803 / 7776696 - 509802 / 7776685
1150250	11110	M	100110111100000	1150250-1160870-1142260-1062886-x	510220 / 7775920	510160 / 7776136 - 510042 / 7776416	509989 / 7776044 - 509989 / 7776044 - 509998 / 7776026	509863 / 7776214	x
1050220	11111	F	111111111111111	1050220-1090853-1112253-1072888-1103535	509965 / 7776199 - 509990 / 7776209 - 509967 / 7776207	509963 / 7776202 - 509966 / 7776213 - 509984 / 7776205	509956 / 7776192 - 509970 / 7776207 - 509958 / 7776198	509863 / 7776214 - 509963 / 7776198 - 509979 / 7776210	509981 / 7773212 - 509955 / 7776190 - 509978 / 7776196
1770431	11111	F	10100111111101	1770431-1390913-1442333-1372955-1293573	511249 / 7776116	511184 / 7776165	511230 / 7776141 - 511232 / 7776123 - 511255 / 7776112	511261 / 7776160 - 511237 / 7776100 - 511241 / 7776098	511247 / 7776104 - 511243 / 7776105
1600382	11111	M	10101101001001	1600382-1280890-1282290-1953086-1733667	509858 / 7776570	509775 / 7776753 - 509840 / 7776593	509813 / 7776536 - 509836 / 7776562	509851 / 7776544	509844 / 7776556
11100488	11111	M	1001111110101	11100488-1911030-1382317-1312941-1253565	510381 / 7776422	510033 / 7776428	510538 / 7776377 - 510450 / 7776417 - 510494 / 7776344	510355 / 7776398 - 510478 / 7776392	510533 / 7776374 - 510479 / 7776388
1490345	11111	M	10111111101110	1490345-1020835-1252281-1082890-1063527	509891 / 7775783	509773 / 7775735 - 509874 / 7775782 - 509785 / 7775841	509889 / 7776764 - 509885 / 7776776 - 509892 / 7776767	509905 / 7776072 - 509951 / 7776069	509879 / 7775772 - 509845 / 7776088
1460335	11111	M	110101111101011	1460335-1010833-1012230-1392961-1303575	509760 / 7776069 - 509744 / 7776042	509736 / 7776081	509739 / 7776071 - 509736 / 7776076 - 509741 / 7776066	509738 / 7776055 - 509705 / 7776020	509738 / 7776078 - 509805 / 7776107
1070226	11111	M	111111111101110	1070226-1120861-1122255-1112897-1123539	509861 / 7776165 - 509875 / 7776043 - 510030 / 7776040	510026 / 7776079 - 510011 / 7776055 - 510020 / 7776094	510031 / 7776064 - 510065 / 7776036 - 510036 / 7776075	509954 / 7776063 - 509978 / 7776047	510039 / 7776081 - 510033 / 7776081
1180258	11111	M	111101111110110	1180258-1230880-1252281-1162907-1143543	509896 / 7776763 - 509920 / 7776745 - 509883 / 7776730	510028 / 7776975 - 509897 / 7776732	509889 / 7776764 - 509885 / 7776776 - 509892 / 7776767	509881 / 7776769 - 509886 / 7776714	509891 / 7776771 - 509889 / 7776772
1830443	10001	F	1000000000100	1830443-x-x-x-1043521	509744 / 7776042	x	x	x	509730 / 7776062
2783862	1	M	1	x-x-x-x-2783862	x	x	x	x	512704 / 7776088
2793864	1	M	1	x-x-x-x-2793864	x	x	x	x	512374 / 7776061
2803867	1	M	1	x-x-x-x-2803867	x	x	x	x	512374 / 7776061
2823871	1	F	1	x-x-x-x-2823871	x	x	x	x	512978 / 7776910
2863879	1	F	1	x-x-x-x-2863879	x	x	x	x	512660 / 7776965
2953898	1	M	1	x-x-x-x-2953898	x	x	x	x	512304 / 7776929
21043916	1	M	1	x-x-x-x-21043916	x	x	x	x	513100 / 7777413
2463793	1	F	10	x-x-x-x-2463793	x	x	x	x	512717 / 7776343
2473795	1	M	10	x-x-x-x-2473795	x	x	x	x	512740 / 7776740
2493800	1	M	10	x-x-x-x-2493800	x	x	x	x	513006 / 7776939
2503803	1	M	10	x-x-x-x-2503803	x	x	x	x	512568 / 7776765
2523807	1	M	10	x-x-x-x-2523807	x	x	x	x	512720 / 7776974
2533809	1	F	10	x-x-x-x-2533809	x	x	x	x	512720 / 7776974
2713878	1	M	10	x-x-x-x-2713878	x	x	x	x	512365 / 7776770
2723850	1	M	10	x-x-x-x-2723850	x	x	x	x	512365 / 7776770
2073708	1	M	100	x-x-x-x-2073708	x	x	x	x	512833 / 7776777
2083710	1	M	100	x-x-x-x-2083710	x	x	x	x	512833 / 7776777
2123719	1	M	100	x-x-x-x-2123719	x	x	x	x	512458 / 7776885
2133721	1	M	100	x-x-x-x-2133721	x	x	x	x	512458 / 7776885
2153725	1	M	100	x-x-x-x-2153725	x	x	x	x	513118 / 7777193
2183731	1	M	100	x-x-x-x-2183731	x	x	x	x	512835 / 7777111
2193733	1		100	x-x-x-x-2193733	x	x	x	x	512462 / 7777143
2263748	1	M	100	x-x-x-x-2263748	x	x	x	x	512315 / 7776915
2343767	1	M	100	x-x-x-x-2343767	x	x	x	x	512374 / 7776768
2373773	1	M	100	x-x-x-x-2373773	x	x	x	x	512688 / 7777612
2383775	1	M	100	x-x-x-x-2383775	x	x	x	x	512800 / 7777522
2223740	1	F	111	x-x-x-x-2223740	x	x	x	x	512266 / 7777120 - 512234 / 7777040 - 512240 / 7777083
2483798	1	M	10	x-x-x-x-2483798	x	x	x	x	513006 / 7776939
2053704	1	M	101	x-x-x-x-2053704	x	x	x	x	512914 / 7776150 - 512895 / 7776169
2063706	1	F	110	x-x-x-x-2063706	x	x	x	x	512914 / 7776150 - 512916 / 7776159
2363771	1	F	100	x-x-x-x-2363771	x	x	x	x	512688 / 7777612
2173729	1	M	110	x-x-x-x-2173729	x	x	x	x	512835 / 7777111 - 512909 / 7777127
2333765	1	F	111	x-x-x-x-2333765	x	x	x	x	512374 / 7776768 - 512365 / 7776770 - 512368 / 7776781
2103714	1	F	100	x-x-x-x-2103714	x	x	x	x	512469 / 7776802
21163366	10	M	1000	x-x-x-21163366-x	x	x	x	512608 / 7776061	x
21173369	10	M	1000	x-x-x-21173369-x	x	x	x	512608 / 7776061	x
21193374	10	M	1000	x-x-x-21193374-x	x	x	x	512471 / 7776106	x
21203376	10	M	1000	x-x-x-21203376-x	x	x	x	512530 / 7776623	x
21223380	10	F	1000	x-x-x-21223380-x	x	x	x	512688 / 7776262	x
21233382	10	F	1000	x-x-x-21233382-x	x	x	x	512688 / 7776262	x
21333403	10	M	1000	x-x-x-21333403-x	x	x	x	512688 / 7776963	x
21343405	10	M	1000	x-x-x-21343405-x	x	x	x	512688 / 7776963	x
21503438	10	F	1000	x-x-x-21503438-x	x	x	x	512248 / 7776945	x
21633466	10	F	1000	x-x-x-21633466-x	x	x	x	512698 / 7777541	x
21673474	10	F	1000	x-x-x-21673474-x	x	x	x	512919 / 7777362	x
21713482	10	M	1000	x-x-x-21713482-x	x	x	x	512929 / 7777554	x
2663262	10	F	10000	x-x-x-2663262-x	x	x	x	512576 / 7777101	x
2693264	10	F	10000	x-x-x-2693264-x	x	x	x	513041 / 7776915	x
2703268	10	M	10000	x-x-x-2703268-x	x	x	x	512464 / 7776798	x
2763280	10	M	10000	x-x-x-2763280-x	x	x	x	513044 / 7777246	x
2843294	10	M	10000	x-x-x-2843294-x	x	x	x	512832 / 7777182	x
2853296	10	M	10000	x-x-x-2853296-x	x	x	x	512606 / 7777008	x
21033340	10	M	10000	x-x-x-21033340-x	x	x	x	512773 / 7777010	x
21063346	10	F	10000	x-x-x-21063346-x	x	x	x	512490 / 7777449	x
21103354	10	F	10000	x-x-x-21103354-x	x	x	x	513056 / 7777481	x
2593247	10	M	11000	x-x-x-2593247-x	x	x	x	512452 / 7775936 - 512549 / 7775936	x
2643257	10	F	11000	x-x-x-2643257-x	x	x	x	512705 / 7776085 - 512829 / 7776177	x
2773282	10	F	11000	x-x-x-2773282-x	x	x	x	513104 / 7777267 - 512954 / 7777221	x
21073348	10	M	11000	x-x-x-21073348-x	x	x	x	512664 / 7777528 - 512698 / 7777541	x
2053131	10	F	100000	x-x-x-2053131-x	x	x	x	512903 / 7776160	x
2113146	10	M	100000	x-x-x-2113146-x	x	x	x	513058 / 7776938	x
2183162	10	M	100000	x-x-x-2183162-x	x	x	x	513041 / 7777240	x
2203166	10	F	100000	x-x-x-2203166-x	x	x	x	513152 / 7777280	x
2213168	10	M	100000	x-x-x-2213168-x	x	x	x	513152 / 7777280	x
2253174	10		100000	x-x-x-2253174-x	x	x	x	513090 / 7777193	x
2413209	10	M	100000	x-x-x-2413209-x	x	x	x	512387 / 7776782	x
2533235	10	F	100000	x-x-x-2533235-x	x	x	x	513105 / 7777413	x
2023124	10	F	110000	x-x-x-2023124-x	x	x	x	512432 / 7775924 - 512452 / 7775936	x
2043129	10	M	111000	x-x-x-2043129-x	x	x	x	512432 / 7775924 - 512452 / 7775936 - 512549 / 7775936	x
2103144	10	F	101000	x-x-x-2103144-x	x	x	x	513058 / 7776938 - 513075 / 7777481	x
2123148	10	M	110000	x-x-x-2123148-x	x	x	x	513001 / 7776926 - 513014 / 7777233	x
2353197	10	F	100000	x-x-x-2353197-x	x	x	x	512206 / 7779881	x
2393205	10	F	110000	x-x-x-2393205-x	x	x	x	512387 / 7776782 - 512442 / 7776796	x
2033126	10	F	111000	x-x-x-2033126-x	x	x	x	512432 / 7775924 - 512452 / 7775936 - 513038 / 7777193	x
2133150	10	M	111000	x-x-x-2133150-x	x	x	x	512491 / 7776894 - 512516 / 7776903 - 512720 / 7776914	x
2363199	10	M	111000	x-x-x-2363199-x	x	x	x	512206 / 7779881 - 512203 / 7776878 - 512164 / 7776852	x
21733486	10	M	1000	x-x-x-21733486-x	x	x	x	513075 / 7777481	x
2653259	10	M	10000	x-x-x-2653259-x	x	x	x	512649 / 7776618	x
2883306	10	F	10000	x-x-x-2883306-x	x	x	x	512248 / 7777102	x
2943320	10		10000	x-x-x-2943320-x	x	x	x	512203 / 7776878	x
2603249	11	F	10100	x-x-x-2603249-2033700	x	x	x	512452 / 7775936	512436 / 7775918
2783284	11	M	10100	x-x-x-2783284-2163727	x	x	x	513187 / 7777286	512984 / 7777230
2683264	11	F	11001	x-x-x-2683264-2813869	x	x	x	513041 / 7776915 - 513042 / 7776926	513033 / 7776922
2713270	11	M	10000	x-x-x-2713270-2093712	x	x	x	512464 / 7776798	512469 / 7776802 - 512757 / 7777377
2243174	11	M	101001	x-x-x-2243174-2893885	x	x	x	513090 / 7777193 - 512954 / 7777221	513143 / 7777285
2523233	11	M	101100	x-x-x-2523233-2403780	x	x	x	512972 / 7777459 - 512919 / 7777362	513087 / 7777438
2173160	11	M	110010	x-x-x-2173160-2573820	x	x	x	512838 / 7777095 - 512832 / 7777182	512909 / 7777127
21052777	100	M	1000000	x-x-21052777-x-x	x	x	512911 / 7776152	x	x
21062779	100	F	1000000	x-x-21062779-x-x	x	x	512911 / 7776152	x	x
21072781	100	M	1000000	x-x-21072781-x-x	x	x	512911 / 7776152	x	x
21092784	100	M	1000000	x-x-21092784-x-x	x	x	512889 / 7776241	x	x
21102786	100	M	1000000	x-x-21102786-x-x	x	x	512889 /7776241	x	x
21132792	100	M	1000000	x-x-21132792-x-x	x	x	512424 / 7775950	x	x
21142794	100	M	1000000	x-x-21142794-x-x	x	x	512572 / 7776613	x	x
21152796	100	M	1000000	x-x-21152796-x-x	x	x	512491 / 7776735	x	x
21162798	100	M	1000000	x-x-21162798-x-x	x	x	512935 / 7777025	x	x
21172800	100	F	1000000	x-x-21172800-x-x	x	x	512618 / 7776937	x	x
21182802	100	F	1000000	x-x-21182802-x-x	x	x	512538 / 7776916	x	x
21192804	100	M	1000000	x-x-21192804-x-x	x	x	512538 / 7776916	x	x
21202806	100	F	1000000	x-x-21202806-x-x	x	x	512917 / 7777128	x	x
21212808	100	M	1000000	x-x-21212808-x-x	x	x	513031 / 7777257	x	x
21242815	100	M	1000000	x-x-21242815-x-x	x	x	512604 / 7777153	x	x
21252817	100		1000000	x-x-21252817-x-x	x	x	512541 / 7777003	x	x
21262819	100	M	1000000	x-x-21262819-x-x	x	x	512220 / 7777162	x	x
21292825	100	F	1000000	x-x-21292825-x-x	x	x	512390 / 7776998	x	x
21302827	100	F	1000000	x-x-21302827-x-x	x	x	512350 / 7776929	x	x
21332833	100	M	1000000	x-x-21332833-x-x	x	x	512323 / 7776923	x	x
21362842	100	F	1000000	x-x-21362842-x-x	x	x	512323 / 7776923	x	x
21382846	100	M	1000000	x-x-21382846-x-x	x	x	512315 / 7773916	x	x
21402850	100	F	1000000	x-x-21402850-x-x	x	x	512158 / 7776715	x	x
21432856	100	M	1000000	x-x-21432856-x-x	x	x	512334 / 7776794	x	x
21462862	100	M	1000000	x-x-21462862-x-x	x	x	512777 / 7777593	x	x
21472864	100		1000000	x-x-21472864-x-x	x	x	512970 / 7777556	x	x
2502652	100	M	10000000	x-x-2502652-x-x	x	x	512917 / 7776153	x	x
2522656	100	M	10000000	x-x-2522656-x-x	x	x	512842 / 7776142	x	x
2532660	100	F	10000000	x-x-2532660-x-x	x	x	512759 / 7776121	x	x
2612680	100	M	10000000	x-x-2612680-x-x	x	x	512574 / 7776842	x	x
2692696	100	M	10000000	x-x-2692696-x-x	x	x	512433 / 7776918	x	x
2722704	100	M	10000000	x-x-2722704-x-x	x	x	512527 / 7776975	x	x
2732706	100	F	10000000	x-x-2732706-x-x	x	x	512527 / 7776975	x	x
2762714	100	M	10000000	x-x-2762714-x-x	x	x	513078 / 7777202	x	x
2772716	100	M	10000000	x-x-2772716-x-x	x	x	513078 / 7777202	x	x
21002768	100	F	10000000	x-x-21002768-x-x	x	x	512861 / 7777421	x	x
2632684	100	M	11000000	x-x-2632684-x-x	x	x	512666 / 7776873 - 512323 / 7776923	x	x
2792720	100		11000000	x-x-2792720-x-x	x	x	513039 / 7777238 - 512213 / 7776937	x	x
2802722	100	M	11000000	x-x-2802722-x-x	x	x	512708 / 7777133 - 513076 / 7777449	x	x
2022542	100	M	100000000	x-x-2022542-x-x	x	x	512915 / 7776160	x	x
2052549	100	F	100000000	x-x-2052549-x-x	x	x	512831 / 7776217	x	x
2082558	100	M	100000000	x-x-2082558-x-x	x	x	512542 / 7776604	x	x
2312610	100	M	100000000	x-x-2312610-x-x	x	x	512215 / 7776886	x	x
2342619	100		100000000	x-x-2342619-x-x	x	x	512420 / 7776786	x	x
2372623	100	M	100000000	x-x-2372623-x-x	x	x	512481 / 7776799	x	x
2432637	100		100000000	x-x-2432637-x-x	x	x	512884 / 7777310	x	x
2452641	100	M	100000000	x-x-2452641-x-x	x	x	512982 / 7777438	x	x
2162576	100	F	110000000	x-x-2162576-x-x	x	x	512563 / 7776914 - 512567 / 7776927	x	x
2172578	100	M	110000000	x-x-2172578-x-x	x	x	512522 / 7776988 - 512567 / 7776927	x	x
2212588	100	M	110000000	x-x-2212588-x-x	x	x	513096 / 7777271 - 513039 / 7777238	x	x
2492650	100	M	10000000	x-x-2492650-x-x	x	x	512546 / 7775983	x	x
2642686	100	F	11000000	x-x-2642686-x-x	x	x	512709 / 7776955 - 512642 / 7777096	x	x
2882741	100	M	11000000	x-x-2882741-x-x	x	x	512152 / 7776972 - 512323 / 7776923	x	x
2952755	100	M	11000000	x-x-2952755-x-x	x	x	512232 / 7776717 - 512604 / 7777153	x	x
2552664	100	M	11000000	x-x-2552664-x-x	x	x	512305 / 7776046 - 512283 / 7776819	x	x
2912747	100	F	11000000	x-x-2912747-x-x	x	x	512314 / 7776931 - 512673 / 7777614	x	x
2102563	100	M	100000000	x-x-2102563-x-x	x	x	512691 / 7776877	x	x
2112565	100	M	110000000	x-x-2112565-x-x	x	x	512981 / 7776966 - 512917 / 7776153	x	x
2012540	100	F	101000000	x-x-2012540-x-x	x	x	512915 / 7776160 - 512315 / 7776916	x	x
2182580	100	M	110000000	x-x-2182580-x-x	x	x	512522 / 7776988 - 512522 / 7776988	x	x
2382627	100	M	110000000	x-x-2382627-x-x	x	x	512673 / 7777505 - 512736 / 7777440	x	x
2392629	100	M	100000000	x-x-2392629-x-x	x	x	512577 / 7777434	x	x
21422854	100		1000000	x-x-21422854-x-x	x	x	512334 / 7776794	x	x
2582673	101	M	10000010	x-x-2582673-x-2453791	x	x	512581 / 7776604	x	512717 / 7776343
2892743	101	M	10000100	x-x-2892743-x-2113717	x	x	512152 / 7776972	x	512458 / 7776885
2542662	110	F	10111000	x-x-2542662-2063133-x	x	x	512584 / 7776059	512414 / 7776008 - 512519 / 7775941 - 512564 / 7776122	x
2592675	110	M	10011000	x-x-2592675-2933317-x	x	x	512581 / 7776604	512301 / 7776906 - 512877 / 7776882	x
2032545	110	F	100010000	x-x-2032545-2623253-x	x	x	512915 / 7776160	512919 / 7776152	x
2442639	110	M	100001000	x-x-2442639-21693478-x	x	x	512982 / 7777438	512919 / 7777362	x
2302608	110	M	110010000	x-x-2302608-2923315-x	x	x	512215 / 7776886 - 512314 / 7776931	512301 / 7776906	x
2192583	110	M	110111000	x-x-2192583-2163118-x	x	x	512522 / 7776988 - 512527 / 7776975	512548 / 7776992 - 512267 / 7776970 - 512514 / 7776982	x
2242595	110	M	110101000	x-x-2242595-2433213-x	x	x	512666 / 7777110 - 512646 / 7777116	512759 / 7777026 - 512802 / 7777175	x
2402631	110	F	110001000	x-x-2402631-21613462-x	x	x	512671 / 7777590 - 512368 / 7777115	512698 / 7777541	x
2462644	110	F	110001000	x-x-2462644-21703480-x	x	x	512958 / 7777513 - 512947 / 7777496	512929 / 7777554	x
2332615	111	F	100101101	x-x-2332615-2373201-2303757	x	x	512160 / 7776711	512197 / 7776802 - 512151 / 7776763	512233 / 7776670 - 512199 / 7776684
2152574	111		110001010	x-x-2152574-21353408-2563816	x	x	512598 / 7776914 - 512614 / 7776957	512688 / 7776963	512627 / 7776943
2921302	1000	F	1000000000	x-2921302-x-x-x	x	513004 / 7777232	x	x	x
2941309	1000	M	1000000000	x-2941309-x-x-x	x	512350 / 7776775	x	x	x
2961313	1000	F	1000000000	x-2961313-x-x-x	x	512655 / 7777449	x	x	x
2981318	1000		1000000000	x-2981318-x-x-x	x	512715 / 7777525	x	x	x
2471207	1000	M	10000000000	x-2471207-x-x-x	x	512767 / 7776102	x	x	x
2491211	1000	M	10000000000	x-2491211-x-x-x	x	512511 / 7776674	x	x	x
2571227	1000	M	10000000000	x-2571227-x-x-x	x	512618 / 7776954	x	x	x
2581229	1000	M	10000000000	x-2581229-x-x-x	x	512618 / 7776954	x	x	x
2601233	1000	F	10000000000	x-2601233-x-x-x	x	512791 / 7777081	x	x	x
2761268	1000	M	10000000000	x-2761268-x-x-x	x	512810 / 7777419	x	x	x
2811274	1000	M	10000000000	x-2811274-x-x-x	x	512822 / 7777492	x	x	x
2611235	1000	F	11000000000	x-2611235-x-x-x	x	512962 / 7777214 - 512606 / 7776948	x	x	x
2051106	1000	M	100000000000	x-2051106-x-x-x	x	512435 / 7776163	x	x	x
2061108	1000	M	100000000000	x-2061108-x-x-x	x	512763 / 7776299	x	x	x
2071110	1000	M	100000000000	x-2071110-x-x-x	x	512730 / 7776746	x	x	x
2151134	1000	M	100000000000	x-2151134-x-x-x	x	512500 / 7776902	x	x	x
2191143	1000	F	100000000000	x-2191143-x-x-x	x	513237 / 7777310	x	x	x
2211147	1000	M	100000000000	x-2211147-x-x-x	x	512752 / 7777134	x	x	x
2311170	1000	M	100000000000	x-2311170-x-x-x	x	512101 / 7776874	x	x	x
2361180	1000	M	100000000000	x-2361180-x-x-x	x	512613 / 7777395	x	x	x
2411190	1000	M	100000000000	x-2411190-x-x-x	x	512979 / 7776231	x	x	x
2441199	1000	F	100000000000	x-2441199-x-x-x	x	513230 / 7777182	x	x	x
2771269	1001	M	10000000001	x-2771269-x-x-21013910	x	512810 / 7777419	x	x	512757 / 7777377
2261157	1001	M	100000000111	x-2261157-x-x-2273750	x	512371 / 7777001	x	x	512248 / 7776893 - 512124 / 7776822 - 512188 / 7776873
2291165	1001	F	110000000110	x-2291165-x-x-2283752	x	512176 / 7776868 - 512197 / 7776845	x	x	512248 / 7776893 - 512193 / 7776868
2781270	1010	M	11000001000	x-2781270-x-21653470-x	x	512792 / 7777603 - 512784 / 7777631	x	512756 / 7777609	x
2321171	1010	F	100000010000	x-2321171-x-2993331-x	x	512101 / 7776874	x	512112 / 7776842	x
2641242	1011	F	10000100001	x-2641242-x-2193164-2883883	x	513060 / 7777208	x	513041 / 7777240	513023 / 7777236
2121124	1011	F	100000001100	x-2121124-x-21283391-2203735	x	512578 / 7776872	x	512720 / 7776914	512462 / 7777143
2721258	1011	M	10000101010	x-2721258-x-2383203-2683842	x	512158 / 7776818	x	512256 / 7776774 - 512385 / 7776932	512124 / 7776822
2021098	1011	F	100000111111	x-2021098-x-2013122-2023698	x	512458 / 7775924	x	512432 / 7775924 - 512452 / 7775936 - 512549 / 7775936	512436 / 7775918 - 512439 / 7775923 - 512411 / 7775960
2461204	1100	M	11100000000	x-2461204-2072556-x-x	x	512910 / 7776138 - 512871 / 7776228	512542 / 7776603 - 512546 / 7775983	x	x
2141130	1110	M	101010100000	x-2141130-2822728-2423211-x	x	512500 / 7776902 - 512666 / 7777104	512646 / 7777116	512397 / 7776809	x
2401188	1110	M	100110010000	x-2401188-2422635-21093352-x	x	512787 / 7777601	512794 / 7777593 - 512590 / 7777500	513056 / 7777481	512716 / 7777578 - 512920 / 7776878
2731260	1111	M	10101001010	x-2731260-2322616-21573453-2673840	x	512158 / 7776818	512167 / 7776865 - 512334 / 7776794	512164 / 7776852	512124 / 7776822
2980742	10000	F	1000000000000	2980742-x-x-x-x	512590 / 7776858	x	x	x	x
21160782	10000	F	1000000000000	21160782-x-x-x-x	512258 / 7777213	x	x	x	x
21180786	10000	M	1000000000000	21180786-x-x-x-x	512134 / 7776907	x	x	x	x
21190789	10000	F	1000000000000	21190789-x-x-x-x	512202 / 7776940	x	x	x	x
21220795	10000		1000000000000	21220795-x-x-x-x	512326 / 7776793	x	x	x	x
21300813	10000	M	1000000000000	21300813-x-x-x-x	512990 / 7777573	x	x	x	x
21310815	10000	M	1000000000000	21310815-x-x-x-x	513044 / 7777582	x	x	x	x
21340821	10000	M	1000000000000	21340821-x-x-x-x	513044 / 7777582	x	x	x	x
2470625	10000	M	10000000000000	2470625-x-x-x-x	512529 / 7776642	x	x	x	x
2510634	10000	M	10000000000000	2510634-x-x-x-x	512532 / 7776776	x	x	x	x
2560645	10000	F	10000000000000	2560645-x-x-x-x	512845 / 7777022	x	x	x	x
2570647	10000	M	10000000000000	2570647-x-x-x-x	512845 / 7777022	x	x	x	x
2720682	10000	F	10000000000000	2720682-x-x-x-x	512413 / 7777190	x	x	x	x
2730685	10000	M	10000000000000	2730885-x-x-x-x	512413 / 7777190	x	x	x	x
2890720	10000	F	10000000000000	2890720-x-x-x-x	513034 / 7777512	x	x	x	x
2900722	10000	M	10000000000000	2900722-x-x-x-x	513008 / 7777497	x	x	x	x
2870717	10000	M	11000000000000	2870717-x-x-x-x	513034 / 7777512 - 513044 / 7777582	x	x	x	x
2050518	10000	M	100000000000000	2050518-x-x-x-x	512911 / 7776172	x	x	x	x
2110533	10000	M	100000000000000	2110533-x-x-x-x	512790 / 7776764	x	x	x	x
2120536	10000		100000000000000	2120536-x-x-x-x	513040 / 7776912	x	x	x	x
2330589	10000	M	100000000000000	2330589-x-x-x-x	512573 / 7776842	x	x	x	x
2370599	10000	M	100000000000000	2370599-x-x-x-x	512975 / 7777442	x	x	x	x
2380601	10000	M	100000000000000	2380601-x-x-x-x	512966 / 7777472	x	x	x	x
2060520	10000	M	101000000000000	2060520-x-x-x-x	512274 / 7775953 - 512626 / 7776066	x	x	x	x
2020512	10000	M	110000000000000	2020512-x-x-x-x	512912 / 7776162 - 512910 / 7776157	x	x	x	x
2210556	10000	M	110000000000000	2210556-x-x-x-x	512207 / 7777112 - 512228 / 7777142	x	x	x	x
2390604	10000		110000000000000	2390604-x-x-x-x	513047 / 7777574 - 513029 / 7777239	x	x	x	x
2040516	10000	M	111000000000000	2040516-x-x-x-x	512912 / 7776162 - 512910 / 7776157 - 512916 / 7776181	x	x	x	x
2160543	10000	F	111000000000000	2160543-x-x-x-x	512472 / 7776793 - 513024 / 7776995 - 513013 / 7776999	x	x	x	x
2250565	10000	F	111000000000000	2250565-x-x-x-x	512246 / 7777102 - 512263 / 7777087 - 512316 / 7777092	x	x	x	x
2493227	10000	M	100000	x-x-x-2493227-x	x	x	x	512879 / 7777377	x
21000746	10000	F	1000000000000	21000746-x-x-x-x	512575 / 7776837	x	x	x	x
2820707	10000	M	10000000000000	2820707-x-x-x-x	512732 / 7777086	x	x	x	x
2630660	10000	M	10000000000000	2630660-x-x-x-x	513191 / 7777295	x	x	x	x
21080765	10001	M	1000000000100	21080765-x-x-x-2413783	512746 / 7777142	x	x	x	513149 / 7777361
2780698	10010	M	10000000010000	2780698-x-x-21013335-x	512403 / 7776948	x	x	512511 / 7776825	x
2700676	10010	M	11000000100000	2700676-x-x-2273179-x	512333 / 7777098 - 512704 / 7776614	x	x	512576 / 7777101	x
2350595	10010	M	100000000001000	2350595-x-x-21663472-x	512804 / 7777580	x	x	512919 / 7777362	x
2280576	10010	M	101000000001000	2280576-x-x-21313398-x	512136 / 7776771 - 512161 / 7776981	x	x	512720 / 7776914	x
2080526	10010	M	110000000001000	2080526-x-x-21213378-x	512494 / 7776677 - 512529 / 7776642	x	x	512530 / 7776623	x
2360597	10010		110000000100000	2360597-x-x-2513231-x	512996 / 7777338 - 513003 / 7777355	x	x	513002 / 7777364	x
2790700	10010	F	10000000101000	2790700-x-x-2383203-x	512403 / 7776948	x	x	512256 / 7776774 - 512664 / 7777528 - 512385 / 7776932	x
2970740	10010	M	1000000100000	2970740-x-x-2083140-x	512590 / 7776858	x	x	512777 / 7776985	x
2290579	10010	F	100000000111000	2290579-x-x-2313187-x	512150 / 7776740	x	x	512229 / 7777048 - 512112 / 7776842 - 512572 / 7777145	x
2130538	10010	M	101000000111000	2130538-x-x-2093142-x	513042 / 7776904 - 512575 / 7776837	x	x	513013 / 7776963 - 513041 / 7776915 - 513042 / 7776926	x
21070763	10011	M	1000000101001	21070763-x-x-2503229-2903887	513004 / 7777228	x	x	512897 / 7777291 - 512836 / 7777201	512966 / 7777224
2030514	10011	F	100000000010111	2030514-x-x-2633255-2043702	512912 / 7776162	x	x	512919 / 7776152	512914 / 7776150 - 512916 / 7776159 - 512895 / 7776169
2070523	10100	M	100000010000000	2070523-x-2572669-x-x	512660 / 7776163	x	512633 / 7776148	x	x
2300582	10100	M	100000100000000	2300582-x-2352621-x-x	512223 / 7776704	x	512454 / 7776786	x	x
2400607	10100	F	100000010000000	2400607-x-21032774-x-x	513098 / 7777418	x	513060 / 7777435	x	x
2860715	10100	F	10000010000000	2860715-x-21022772-x-x	512990 / 7777414	x	512967 / 7777537	x	x
21020751	10101	F	1000110000010	21020751-x-2132569-x-2543811	512768 / 7776987	x	512771 / 7776987 - 512709 / 7776955	x	512720 / 7776974
2910725	10101	M	11000101000100	2910725-x-2472646-x-2393778	513060 / 7777437 - 513080 / 7777422	x	513060 / 7777435	x	513087 / 7777438
2150545	10101	M	110000111000010	2150545-x-2142571-x-2553814	512618 / 7776945 - 512802 / 7776132	x	512598 / 7772573	x	512627 / 7776943
2270573	10110	M	111000111011000	2270573-x-2282604-2953322-x	512104 / 7776837 - 512194 / 7776885 - 512207 / 7776879	x	512215 / 7776886 - 512187 / 7776881 - 512345 / 7776916	512203 / 7776878 - 512204 / 7776876	x
2340592	10110	F	100000101111000	2340592-x-2412633-2483224-x	512642 / 7777526	x	512671 / 7777590 - 512232 / 7776923	512677 / 7777600 - 512678 / 7777581 - 512698 / 7777541	x
2450620	10111	M	10000101110011	2450620-x-2042547-2143152-2513805	512910 / 7776157	x	512831 / 7776217 - 512859 / 7776113	512428 / 7776933 - 512541 / 7776930	512720 / 7776974 - 512660 / 7776965
2580649	10111	M	11000110011100	2580649-x-2202586-2753278-2143723	512627 / 7776938 - 512928 / 7777125	x	512917 / 7777122 - 512939 / 7777136	512908 / 7777080 - 512903 / 7777087	512914 / 7777123
2190552	10111	M	110000110111011	2190552-x-2232593-2263177-2613828	512725 / 7777145 - 512709 / 7777154	x	512856 / 7777201 - 512863 / 7777189	512875 / 7777184 - 512857 / 7777191 - 512876 / 7776984	512849 / 7777184 - 512882 / 7777034
2960738	11000	F	1101000000000	2960738-2081113-x-x-x	512788 / 7776754	512764 / 7776747 - 512746 / 7776756	x	x	x
2550644	11000	M	10000000000000	2550644-2551224-x-x-x	512845 / 7777022	512693 / 7776928	x	x	x
2650665	11000	M	10010000000000	2650665-2501213-x-x-x	512846 / 7777186	512958 / 7776894	x	x	x
2920729	11000	M	1101000000000	2920729-2031101-x-x-x	512414 / 7775905	512458 / 7775924 - 512436 / 7775920	x	x	x
2540642	11000	M	10011000000000	2540642-2561225-x-x-x	512845 / 7777022	512618 / 7776954 - 512608 / 7776940	x	x	x
2670669	11000	M	10101000000000	2670669-2131128-x-x-x	512709 / 7777154	512578 / 7776872 - 512481 / 7776893 - 512591 / 7776443	x	x	x
2690674	11000	M	11001000000000	2690674-2951311-x-x-x	512709 / 7777154 - 512746 / 7777142	512481 / 7776893	x	x	x
2010509	11000	F	100100000000000	2010509-2011094-x-x-x-x	512516 / 7775942	512493 / 7775934	x	x	x
2090528	11000	F	110010000000000	2090528-2481209-x-x-x	512494 / 7776677 - 512564 / 7776633	512511 / 7776674	x	x	x
21050756	11001	M	1110000000100	21050756-2111122-x-x-2213738	512604 / 7777010	512578 / 7776872 - 512587 / 7776849 - 512650 / 7776885	x	x	512462 / 7777143
21290811	11001	M	1110000000001	21290811-2391186-x-x-21023912	512803 / 7777528	512787 / 7777601 - 512792 / 7777603	x	x	512793 / 7777619
2880718	11001	F	10100000000001	2880718-2421193-x-x-21033914	513034 / 7777512 - 0817 (sem ID)	513075 / 7777495	x	x	513074 / 7777507
21060761	11010	M	1110000011000	21060761-2201145-x-21023337-x	512967 / 7777202	512752 / 7777134 - 512762 / 7777146	x	512663 / 7776889 - 512726 / 7777119	x
2140541	11010	F	101100000100000	2140541-2351178-x-2453217-x	512598 / 7777442	512613 / 7777595	x	512618 / 7777435	x
2600654	11010	M	10100000011000	2600654-2161137-x-2803287-x	513029 / 7777239	512864 / 7777099	x	513272 / 7777265 - 512954 / 7777221	x
2840711	11010	F	11110000110000	2840711-2341176-x-2443215-x	512708 / 7777171 - 512753 / 7777083	512687 / 7777183 - 512703 / 7777178	x	512704 / 7777237 - 512709 / 7777140	x
21250803	11010	F	1101000100000	21250803-2371182-x-2463220-x	512598 / 7777442	512613 / 7777395 - 512655 / 7777449	x	512618 / 7777435	x
2930731	11011	M	1101000110101	2930731-2041103-x-2073136-2013696	512414 / 7775909	512458 / 7775924 - 512436 / 7775920	x	512414 / 7776008 - 512452 / 7775936	512436 / 7775918 - 512411 / 7775960
2180550	11011	M	100110000100010	2180550-2171139-x-2223170-2603826	513167 / 7777287	513237 / 7777310 - 513249 / 7777328	x	513241 / 7777244	513174 / 7777296
2320585	11011	M	111110000100001	2320585-2101120-x-2403207-2983904	512382 / 7776789 - 512800 / 7776761 - 512348 / 7776787	512598 / 7776861 - 512587 / 7776849	x	512387 / 7776782	512274 / 7776665
2240563	11100	M	111110111000000	2240563-2251155-2262600-x-x	512246 / 7777102 - 512263 / 7777087 - 512889 / 7777116	512253 / 7777093 - 512253 / 7777074	512267 / 7777108 - 512258 / 7777106 - 512911 / 7776152	x	x
2100531	11100	M	100110110000000	2100531-2091116-2092561-x-x	512494 / 7776677	512594 / 7776777 - 512640 / 7776791	512944 / 7776869 - 512574 / 7776842	x	x
2200554	11101	M	110110100000100	2200554-2331174-2362623-x-2353769	512725 / 7777145 - 512709 / 7777154	512687 / 7777183 - 512703 / 7777178	512481 / 7776799	x	512757 / 7777238
21280809	11110	M	1110010110000	21280809-2381184-2982764-2473222-x	512525 / 7777483	512512 / 7777470 - 512799 / 7777573	512532 / 7777491	512515 / 7777402 - 512490 / 7777449	x
2530638	11110	M	10001100001000	2530638-2911298-2122567-21303396-x	513001 / 7777021	512850 / 7777103	512921 / 7777048	512720 / 7776914	x
2410609	11110	M	111110100111000	2410609-2431196-2482648-2233172-x	513236 / 7777204 - 513228 / 7777200 - 513250 / 7777246	513241 / 7777193 - 513239 / 7777207	513236 / 7777194	513090 / 7777193 - 513141 / 7777363 - 513244 / 7777261	x
2430616	11111	M	10010101110001	2430616-2451202-2062551-2153155-2873881	512910 / 7776157	512924 / 7776105	512831 / 7776217 - 512859 / 7776113	512515 / 7776983 - 512541 / 7776930	512654 / 7776955
2590652	11111	F	10100100111101	2590652-2281163-2272602-2323191-2243744	512946 / 7777142	512319 / 7776901	512316 / 7776924 - 512314 / 7776931	512270 / 7776926 - 512301 / 7776906 - 512316 / 7776886	512315 / 7776915 - 512304 / 7776929
2170547	11111	F	110110110011010	2170547-2181141-2222591-2793285-2593824	513167 / 7777287 - 513191 / 7777295	513237 / 7777310 - 513249 / 7777328	513134 / 7777286 - 513037 / 7777244	513187 / 7777286 - 513093 / 7777265	513174 / 7777296
2230561	11111	M	111110110110010	2230561-2241153-2252597-2303185-2623830	512546 / 7777102 - 512263 / 7777087 - 512289 / 7777116	512253 / 7777093 - 512253 / 7777074	512267 / 7777108 - 512258 / 7777106	512270 / 7777105 - 512313 / 7777088	512248 / 7777062
2640662	11111	M	10100010111100	2640662-2271161-2922749-2333193-2253746	512946 / 7777208	512319 / 7776901	512314 / 7776931	512270 / 7776926 - 512301 / 7776906 - 512316 / 7776886	512315 / 7776915
2810705	11111	M	11110111111110	2810705-2301167-2292606-2343195-2293754	512194 / 7776885 - 512326 / 7776793	512176 / 7776868 - 512197 / 7776845	512316 / 7776924 - 512187 / 7776881 - 512390 / 7776998	512206 / 7779881 - 512112 / 7776842 - 512204 / 7776876	512248 / 7776893 - 512193 / 7776868
2220559	11111	F	101110010110011	2220559-2221149-2842733-2293183-2643834	512246 / 7777102 - 512289 / 7777116	512253 / 7777093 - 512253 / 7777074	512258 / 7777106	512270 / 7777105 - 512313 / 7777088 - 512285 / 7777208	512234 / 7777042 - 512267 / 7777078
2260568	11111	M	111110010101101	2260568-2231151-2872739-2283181-2233742	512246 / 7777102 - 512268 / 7777087 - 512889 / 7777116	512253 / 7777093 - 512253 / 7777074	512224 / 7777056	512270 / 7777105 - 512248 / 7777102 - 512285 / 7777208	512266 / 7777120 - 512267 / 7777078

## Sheet: Alimentos
ID	x	y	cat
Comedouro 1	512910	7776157	0
Ponto de comercio 1	513029	7777239	1
Comedouro 2	512709	7777154	0
Comedouro 3	512194	7776885	0
Ponto de comercio 2	512194	7776885	1
Comedouro 4	512202	7776940	0
Comedouro 5	512316	7776961	0
Comedouro 6	512429	7776969	0
Comedouro 7	512224	7776883	0
Comedouro 8	512348	7776788	0
Ponto de comercio	513063	7777488	1
Ponto de comercio	513098	7777424	1
Ponto de Comércio	512902	7776165	1
Ponto de comercio	512245	7775983	1
Ponto de comércio	512910	7776169	1
Ponto comercial 1	512301	7775951	1
Ponto comercial 2	512763	7776299	1
Ponto comercial 3	512763	7776299	1
Ponto comercial 4	512641	7776791	1
comedouro 1	512641	7776777	0
Ponto comercial 5	512504	7776755	1
Ponto comercial 6	512474	7776784	1
a�ougue vaner	512649	7776861	1
padaria s sebastiao	512649	7776861	1
mercado do matheus	512638	7777020	1
Ponto comercial 7	513029	7777239	1
Ponto comercial 8	513029	7777239	1
Ponto comercial 9	513029	7777239	1
Ponto comercial 10	513029	7777239	1
Ponto comercial 11	513029	7777239	1
Ponto comercial 12	513029	7777239	1
comedouro 2	513237	7777310	0
abrigo 1	512700	7777131	0
comedouro 3	512253	7777093	0
comedouro 4	512319	7776901	0
comedouro 5	512176	7776868	0
abrigo 2	512101	7776874	0
Ponto comercial 15	513075	7777495	1
Ponto comercial 16	513075	7777495	1
abrigo 3	512703	7777178	0
comedouro 7	512887	7776958	0
Ponto comercial 13	512911	7776168	1
Ponto comercial 14	512912	7776160	1
Comedouro	512669	7777463	0
Ponto de comercio 1	512831	7776217	1
Comedouro 1	512915	7776160	0
Ponto de comercio 2	512546	7775983	1
Ponto de comercio 3	512546	7775983	1
Comedouro 2	512917	7776153	0
Ponto de comercio 4	512858	7776167	1
Comedouro 3	512481	7776019	0
Comedouro 4	512771	7776196	0
Comedouro 5	512558	7776771	0
Comedouro 6	512535	7776762	0
Ponto de comercio 5	512764	7777047	1
Ponto de comercio 6	512832	7777109	1
Comedouro 7	512939	7777136	0
Ponto de comercio 7	512957	7777171	1
Ponto de comercio 8	513078	7777202	1
Ponto de comercio 9	513078	7777202	1
Ponto de comercio 10	513078	7777202	1
Ponto de comercio 11	513078	7777202	1
Ponto de comercio 12	513078	7777202	1
Comedouro 8	513078	7777202	0
Comedouro 9	512646	7777116	0
Comedouro 10	512314	7776931	0
Comedouro 11	512314	7776931	0
Comedouro 12	512314	7776931	0
Comedouro 13	512187	7776881	0
Comedouro 14	512187	7776881	0
Ponto de comercio 13	512861	7777421	1
Comedouro 15	512889	7776241	0
Ponto de comercio	513077	7777493	1
Ponto de comercio	512653	7776866	1
Ponto de comercio	512475	7776787	1
Comedouro	512277	7777108	0
Ponto de comercio 1	512414	7776008	1
Ponto de comercio 2	512718	7776347	1
Ponto de comercio 3	512660	7776791	1
Ponto de comercio 4	512490	7776743	1
Ponto de comercio 5	513013	7776963	1
Comedouro 1	513013	7776963	0
Comedouro 2	512491	7776894	0
Ponto de comercio 6	512794	7777060	1
Comedouro 3	512887	7777117	0
Ponto de Comercio 7	513090	7777193	1
Ponto de Comercio 8	513090	7777193	1
Ponto de Comercio 9	513090	7777193	1
Ponto de Comercio 10	513090	7777193	1
Ponto de Comercio 11	513090	7777193	1
Comedouro 4	512270	7777105	0
Ponto de comercio 12	512270	7776926	1
Comedouro 5	512206	7776881	0
Comedouro 6	512897	7777291	0
Ponto de comercio 13	513105	7777413	1
Ponto de comercio 14	513105	7777413	1
Comedouro 7	512566	7775961	0
Comedouro 8	512425	7775936	0
Abrigo 1	512425	7775936	0
Comedouro	513077	7777202	0
Comedouro	512909	7776161	0
Comedouro 1	512412	7776157	0
Comedouro 2	512560	7776763	0
Comedouro 3	512943	7776981	0
Comedouro 4	512457	7776855	0
Comedouro 5	512909	7777127	0
Comedouro 6	512193	7776868	0
Comedouro 7	512193	7776868	0
Comedouro 8	512267	7777078	0
Comedouro 9	512104	7776929	0
Comedouro 10	512104	7776929	0
Ponto de Comercio	512914	7776165	1
Ponto de Comercio	512904	7776180	1
Ponto de Comercio	512860	7776170	1
Ponto de Comercio	512416	7776008	1
Ponto de Comercio	513018	7776965	1
Ponto de comercio	512184	7776886	1
Ponto de Comercio	513107	7777409	1
Ponto de Comercio	512460	7776787	1
Ponto de Comercio	512273	7776925	1
Comedouro	512425	7775943	0
Comedouro	513225	7777320	0
Comedouro	512351	7776787	0
Comedouro 1	510395	7776398	0
Ponto de comercio	510258	7776026	1
Comedouro 2	509695	7776026	0
Ponto de comercio 2	509920	7775899	1
Ponto de comercio 3	509920	7775899	1
Comedouro 3	509895	7776031	0
Comedouro 4	509875	7776043	0
Comedouro 5	509875	7776043	0
Comedouro 6	509897	7775969	0
Comedouro 7	510086	7776058	0
Comedouro 8	509798	7776690	0
Ponto de comercio 4	510085	7776155	1
Comedouro 9	509482	7776551	0
Comedouro 10	509584	7776516	0
Comedouro 11	511252	7776122	0
Comedouro 12	509967	7776207	0
Comedouro 13	509824	7776630	0
Comedouro 14	510038	7776422	0
Ponto de comercio 5	510220	7776170	1
Ponto de comercio 6	510966	7775946	1
Comedouro 15	511299	7775957	0
Ponto de comercio	509857	7776109	1
Ponto de comercio	5100184	7776351	1
Ponto de comercio	5099574	7776520	1
Ponto de comercio	509613	7776471	1
Comedouro	512318	777128	0
Comedouro	513041	7777503	0
Comedouro 1	509679	7775965	0
Comedouro 2	509927	7775936	0
Comedouro 3	509963	7776202	0
Comedouro 4	509941	7776196	0
Comedouro 5	510136	7775933	0
Comedouro 6	510191	7776016	0
Comedouro 7	510233	7775927	0
Comedouro 8	510028	7776475	0
Abrigo 1	509775	7776753	0
Comedouro 9	509529	7776503	0
Comedouro 10	510470	7776402	0
Comedouro 11	510392	7776379	0
Abrigo 2	511184	7776165	0
Comedouro 12	509966	7776213	0
Comedouro 13	509890	7775948	0
Comedouro 14	510121	7775975	0
Ponto de comercio 1	510042	7776416	1
Ponto de comercio 2	510042	7776416	1
Ponto de comercio 3	510042	7776416	1
Ponto de comercio 4	510096	7776521	1
Ponto de comercio 5	510096	7776521	1
Comedouro 15	509775	7776764	0
Ponto de comercio 6	510335	7776390	1
Comedouro 16	509923	7776139	0
Comedouro 17	510020	7776094	0
Comedouro 18	509897	7776732	0
Ponto de comercio	510184	7776351	1
Ponto de comercio	510171	7776136	1
Ponto de comercio	509574	7776516	1
Ponto de comercio	509915	7775899	1
Ponto de comercio	510996	7775938	1
Ponto de comercio	510078	7776161	1
Comedouro 1	509751	7776080	0
Comedouro 2	509829	7776160	0
Comedouro 3	510031	7776064	0
Mercadinho e Peixaria	510207	7776103	1
Ponto de comercio 1	510007	7776526	1
Ponto de comercio 2	510007	7776526	1
Ponto de comercio 3	510007	7776526	1
Comedouro 4	510007	7776526	0
Comedouro 5	509561	7776606	0
Ponto de comercio 4	510321	7776367	1
Comedouro 6	510463	7776364	0
Comedouro 7	510520	7776370	0
Comedouro 8	510520	7776370	0
Ponto de comercio 5	510190	7776177	1
Ponto de comercio 6	510190	7776177	1
Ponto de comercio 7	510190	7776177	1
Comedouro 9	510407	7776248	0
Ponto de comercio 8	510531	7776221	1
Comedouro 10	511230	7776141	0
Comedouro 11	509848	7776162	0
Comedouro 12	509790	7776760	0
Comedouro 13	509803	7776677	0
Comedouro 14	510471	7776405	0
Comedouro 15	510534	7776372	0
Comedouro 16	509792	7776751	0
Abrigo 1	510407	7776248	0
Abrigo 2	511230	7776141	0
Ponto de comercio	5100002	7776526	1
Ponto de comercio	511137	7776069	1
Ponto de Comercio	509573	7776526	1
Ponto de comercio	509589	7776111	1
Ponto de comercio	510170	7776131	1
Ponto de comercio	511137	7776106	1
Comedouro	509879	7776486	0
Ponto de comercio	509918	7775899	1
Comedouro	509918	7775958	0
Abrigo 1	509905	7776072	0
Comedouro 1	509954	7776063	0
Comedouro 2	510029	7775997	0
Ponto de comercio 1	510118	7775980	1
Ponto de comercio 2	510173	7776131	1
Ponto de comercio 3	510173	7776131	1
Comedouro 3	509792	7776777	0
Comedouro 4	509872	7776479	0
Ponto de comercio 4	509576	7776519	1
Comedouro 5	509576	7776519	0
Ponto de Comercio 5	509614	7776471	1
Ponto de Comercio 6	509857	7776106	1
Ponto de Comercio 7	510316	7776374	1
Comedouro 6	510355	7776398	0
Comedouro 7	510355	7776398	0
Comedouro 8	510438	7776401	0
Ponto de comercio 8	510357	7776286	1
Ponto de comercio 9	510357	7776286	1
Ponto de comercio 10	510248	7776117	1
Abrigo 2	511267	7776164	0
Comedouro 8	511267	7776164	0
Abrigo 3	511261	7776160	0
Comedouro 9	511261	7776160	0
Ponto de comercio 11	511143	7776091	1
Ponto de comercio 12	510976	7775929	1
Comedouro 10	510211	7776207	0
Abrigo 4	509872	7776479	0
Ponto de comercio	510037	7776417	1
Comedouro	509835	7776629	0
Comedouro 1	510039	7776081	0
Comedouro 2	510136	7776056	0
Ponto de comercio 1	510136	7776056	1
Comedouro 3	509803	7776696	0
Comedouro 4	509780	7776374	0
Comedouro 5	510465	7776407	0
Comedouro 6	510533	7776374	0
Comedouro 7	510212	7776179	0
Comedouro 8	510212	7776179	0
Abrigo 2	511244	7776172	0
Abrigo 3	511247	7776104	0
Comedouro 9	509738	7776078	0
Comedouro 10	509955	7776190	0
Abrigo 4	509921	7776053	0
Comedouro 11	509923	7775956	0
Comedouro 13	510046	7776048	0
Ponto de Comercio 2	509859	7776099	1
Abrigo	509763	7775849	0
Comedouro	510048	7775894	0
Ponto de comercio	510007	7776526	1
Ponto de comercio	510323	7776278	1
Ponto de comercio	510091	7776156	1
Ponto de Comercio	511142	7776096	1
Ponto de Comercio	509914	7775904	1
Comedouro	509795	7776758	0
Comedouro	509869	7776481	0
Comedouro	509869	7776042	0
Ponto de Comercio	510190	7776358	1
